# Supplementary material for: Production of Antioxidants and High Value Biomass from Nannochloropsis oculata: Effects of pH, Temperature and Light Period in Batch Photobioreactors
Source: Mar Drugs. 2022 Aug 29;20(9):552. doi: 10.3390/md20090552 (PMC9505407; doi:10.3390/md20090552)
Supplement: Supplementary file 1 [file marinedrugs-20-00552-s001.zip]

Archive with 1 entries (1 files):
- marinedrugs-1871685-supplementary.pdf
